# Supplementary material for: The importance of being parasiticidal… an update on drug development for the treatment of alveolar echinococcosis
Source: Food Waterborne Parasitol. 2019 Mar 14;15:e00040. doi: 10.1016/j.fawpar.2019.e00040 (PMC7034016; doi:10.1016/j.fawpar.2019.e00040)
Supplement: Supplementary file 1 — Table S1 List of compounds tested against E. multilocularis metacestodes in vivo. Treatment regimens, outcome of the studies and references are specified. Compounds are given in alphabetical order. p.o. = per os, i.p. = intraperitoneal, s.c. = subcutaneous, i.v. = intravenous, n/a = not applicable. Table S2 List of compounds tested against E. multilocularis metacestodes in vitro. Outcome of the studies and references are given. Note that the upper part of the table shows libraries, which were screened for activity against E. multilocularis. Below, compounds are given in alphabetical order. [file mmc1.xlsx]

## Sheet: Supplementary Table 1
name of drug	outcome of the study	animal model	infection route	concentration	application mode	frequency of treatment	reference
2-methoxyestradiol	not active	Balb/c mouse	i.p.	200 mg/kg	p.o.	daily for 6 weeks	Spicher et al., 2008a
antimony dimercaptosuccinate	not active	LDF1 mouse	i.p.	500, 1000 mg/kg	s.c.	2x per week for 3 weeks	Lubinsky, 1969a
artemisinins	not active	Balb/c mouse	i.p.	200 mg/kg	p.o.	daily for 6 weeks	Spicher et al., 2008b
bortezomib	not active	Balb/c mouse	i.p.	0.5-0.7 mg/kg	i.p.	1-2x per week for 6 weeks	Stadelmann et al., 2014
buparvaquone	not active	Balb/c mouse	i.p.	100 mg/kg	p.o.	5x per week for 4 weeks	Rufener et al., 2018a
chloroquine phosphate	not active	LDF1 mouse	i.p.	100 mg/kg	s.c.	2x per week for 6 weeks	Lubinsky, 1969a
colchicine	not active	LDF1 mouse	i.p.	1 mg/kg	s.c.	1x per week for 7 weeks	Lubinsky et al., 1971
cyclophosphamide	active	LDF1 mouse	i.p.	200 mg/kg	s.c.	single administration	Lubinsky, 1969a
dactinomycin	active	LDF1 mouse	i.p.	0.17-0.35 mg/kg	i.v.	1x per week for 5 weeks	Lubinsky et al., 1971
demecolcine	active	LDF1 mouse	i.p.	0.5-2 mg/kg	s.c.	up to 5x in 70 days	Lubinsky et al., 1971
diethylcarbamizine	not active	LDF1 mouse	i.p.	300 mg/kg	s.c.	9x in 1 month	Lubinsky et al., 1971
difluoromethylornithine	not active	AKR/J mouse	i.p.	2% in drinking water	ad libitum	up to 74 days	Miyaji et al., 1993
doxorubicin (free)	not active	AKR mouse	i.h.	2.5mg/kg	i.v.	3x; 70-90 days post infection	Liance et al., 1993
doxorubicin-bound nanoparticles	active	AKR mouse	i.h.	2.5 mg/kg	i.v.	1-3x; 70-90 days post infection	Liance et al., 1993
everolimus	not active	Balb/c mouse	s.c.	5 mg/kg	p.o.	daily for 3 weeks, then 2x per week for 3 weeks	Joekel et al., 2018
hoechst S-201	not active	LDF1 mouse	i.p.	500 mg/kg	s.c.	2x per week for 4 weeks	Lubinsky et al., 1971
hoechst S-616	not active	LDF1 mouse	i.p.	100 mg/kg	s.c.	2x per week for 4 weeks	Lubinsky et al., 1971
hycanthone	not active	LDF1 mouse	i.p.	50 mg/kg	s.c.	2x per week for 5 weeks	Lubinsky et al., 1971
hydroxyurea	not active	LDF1 mouse	i.p.	500 mg/kg	s.c.	2x per week for 4 weeks	Lubinsky et al., 1971
isoprinosine	active	gerbil	i.p.	1, 2, 4 g/kg	p.o.	on day 1-5, 13	Sarciron et al., 1992
isoprinosine	active	gerbil	i.p.	1, 2, 4 g/kg	p.o.	4x in 2 months	Sarciron et al., 1991, 1995
ivermectin	not active	chinese hamster and rat	i.p. or transportal	n/a	n/a	n/a	Inaoka et al., 1987
lucanthone	active	LDF1 mouse	i.p.	100 mg/kg	s.c.	7-14x in 2 months	Lubinsky, 1969a
mefloquine	not active	Balb/c mouse	i.p.	25 mg/kg	p.o.	2x per week for 8 weeks	Küster et al., 2011
mefloquine	active	Balb/c mouse	i.p.	25 mg/kg	i.p.	2x per week for 8 weeks	Küster et al., 2011
mefloquine	active at 100 mg/kg	Balb/c mouse	i.p.	25, 50, 100 mg/kg	p.o.	2x per week for 12 weeks	Küster et al., 2015
mefloquine	active	Balb/c mouse	i.p.	12.5-200 mg/kg	p.o.	5x per week for 11 weeks	Küster et al., 2015
mefloquine	active	Balb/c mouse	p.o.	100 mg/kg	p.o.	2x per week for 12 weeks	Rufener et al., 2018b
metronidazole	not active	LDF1 mouse	i.p.	50 mg/kg	s.c.	16x in 1 month	Lubinsky et al., 1971
mitomycin C	active	gerbil	i.p.	0.1 mg/kg	i.p.	1x per week for 3 weeks	Novak, 1990
mitomycin C	active	gerbil	i.p.	0.01 and 0.005 mg/kg	i.p.	2x per week for 4 weeks	Novak, 1990
MMV665807	not active	Balb/c mouse	i.p.	100 mg/kg	i.p./p.o.	5x per week for 4 weeks	Stadelmann et al., 2016
neguvon	inactive	LDF1 mouse	i.p.	100 mg/kg	s.c.	12x in 3 months	Lubinsky, 1969a
nilotinib	not active	Balb/c mouse	s.c.	100 mg/kg with erythromycin	p.o.	daily for 3 weeks, then 2x per week for 3 weeks	Joekel et al., 2018
nitazoxanide	active	Balb/c mouse	p.o.	30 mg/ml	p.o.	daily for 35 days	Stettler et al., 2004
nitazoxanide	active	Balb/c mouse	i.p.	30 mg/ml	p.o.	daily for 35 days	Stettler et al., 2004
osthole	active	Balb/c mouse	i.p.	100 mg/kg	p.o.	daily for 6 weeks	Yuan et al., 2016
pentamidine DB1127	not active	Balb/c mouse	i.p.	50 mg/kg	p.o.	18x in 6 weeks	Küster et al., 2013b
pentamidine DB1127	active	Balb/c mouse	i.p.	2 mg/kg	i.p.	12x in 4 weeks	Küster et al., 2013b
piperazine derivatives	active	cotton rat	i.p.	0.25g/kg	i.p.	single administration	Mikhaĭlitsyn et al., 1991, 1994
propargylic alcohol isatin and derivatives	active	gerbil	i.p.	50 mg/kg	p.o.	daily for 30 days	Delabre-Defayolle et al., 1989
propargylic alcohol isatin and derivatives	active	gerbil	i.p.	50 mg/kg	n/a	daily for 18 days	Sarciron et al., 1993
pyrimethamine	not active	LDF1 mouse	i.p.	100 mg/kg	s.c.	10x in 1 month	Lubinsky et al., 1971
quinacine hydrochloride	not active	LDF1 mouse	i.p.	100 mg/kg	s.c.	2x per week for 6 weeks	Lubinsky, 1969a
thymol	active	CF1 mice	i.p.	40 mg/kg	p.o.	daily for 20 days	Albani et al., 2015
tiguvon	not active	LDF1 mouse	i.p.	40 mg/kg	s.c.	7-12x in 2-3 months	Lubinsky, 1969a
trans 2-phenoxy cyclohexanol alkylaminoethers derivatives	active	gerbil	i.p.	50 mg/kg	p.o.	daily for 90 days	Duriez et al., 1992
trifluoroperazine	active	gerbil	i.p.	30 mg/kg	p.o.	daily for 47 days	Duriez et al., 1992
trimetoprim	not active	LDF1 mouse	i.p.	100 mg/kg	s.c.	10x in 1 month	Lubinsky et al., 1971
vinblastine	not active	LDF1 mouse	i.p.	5 mg/kg	i.v.	1x per week for 5 weeks	Lubinsky et al., 1971
vincristine	not active	LDF1 mouse	i.p.	10 mg/kg	i.v.	2x in 30 days	Lubinsky et al., 1971

## Sheet: Supplementary Table 2
name of drug	outcome	reference
dicationic compounds	3 out of 26 compounds active	Stadelmann et al., 2011
isoflavonoids (Rm6423)	1 out of 4 derivatives active	Naguleswaran et al., 2006
mefloquine derivatives	5 out of 10 derivatives active	Rufener et al., 2018b
MMV Malaria Box	24 out of 400 compounds active	Stadelmann et al., 2016
MMV Pathogen Box	13 out of 400 compounds active	Rufener et al., 2018a
nitazoxanide derivatives	20 out of 30 derivatives active	Stadelmann et al., 2010
ruthenium-(ii)-phosphite complexes	3 out of 8 derivatives active	Küster et al., 2012a
synthetic amino-ozonides	4 out of 34 molecules active	Küster et al., 2014a
thiophene diguanidino compounds	3 out of 8 derivatives active	Küster et al., 2013b
thioureides	1 out of 50 derivatives active	Müller et al., 2009
2-methoxyestradiol	active	Spicher et al., 2008a
2-Methoxyestradiol (FDA library)	not active	Stadelmann et al., 2014
5-aminolevulinic acid (FDA library)	not active	Stadelmann et al., 2014
abiraterone acetate (FDA library)	not active	Stadelmann et al., 2014
abiraterone (CB-7598; FDA library)	not active	Stadelmann et al., 2014
acadesine (FDA library)	not active	Stadelmann et al., 2014
acarbose (FDA library)	not active	Stadelmann et al., 2014
acetylcysteine (FDA library)	not active	Stadelmann et al., 2014
acipimox (FDA library)	not active	Stadelmann et al., 2014
acyclovir (FDA library)	not active	Stadelmann et al., 2014
adapalene (FDA library)	not active	Stadelmann et al., 2014
adefovir dipivoxil (FDA library)	not active	Stadelmann et al., 2014
adenine (FDA library)	not active	Stadelmann et al., 2014
adenine hydrochloride (FDA library)	not active	Stadelmann et al., 2014
adenosine (FDA library)	not active	Stadelmann et al., 2014
adriamycin (FDA library)	not active	Stadelmann et al., 2014
adrucil(Fluorouracil; FDA library)	not active	Stadelmann et al., 2014
agomelatine (FDA library)	not active	Stadelmann et al., 2014
albendazole (FDA library)	not active	Stadelmann et al., 2014
alendronate sodium (FDA library)	not active	Stadelmann et al., 2014
alfuzosin HCL (FDA library)	not active	Stadelmann et al., 2014
aliskiren hemifumarate (FDA library)	not active	Stadelmann et al., 2014
allopurinol (FDA library)	not active	Stadelmann et al., 2014
allopurinol sodium (FDA library)	not active	Stadelmann et al., 2014
altretamine (FDA library)	not active	Stadelmann et al., 2014
amantadine hydrochloride (FDA library)	not active	Stadelmann et al., 2014
amfebutamone hydrochloride (FDA library)	not active	Stadelmann et al., 2014
amiloride hydrochloride (FDA library)	not active	Stadelmann et al., 2014
aminocaproic acid (FDA library)	not active	Stadelmann et al., 2014
aminophylline (FDA library)	not active	Stadelmann et al., 2014
amlodipine besylate (FDA library)	active	Stadelmann et al., 2014
amorolfine Hydrochloride (FDA library)	not active	Stadelmann et al., 2014
amoxicillin (FDA library)	not active	Stadelmann et al., 2014
amphotericin B	active	Reuter et al., 2003
anastrozole(arimidex; FDA library)	not active	Stadelmann et al., 2014
apatinib (FDA library)	not active	Stadelmann et al., 2014
aprepitant (FDA library)	active	Stadelmann et al., 2014
artemether (FDA library)	not active	Reuter et al., 2006 Spicher et al., 2008b Stadelmann et al., 2014
artemisinin	not active	Spicher et al., 2008b
artesunate	active	Spicher et al., 2008b
asenapine maleate (FDA library)	not active	Stadelmann et al., 2014
atazanavir sulfate (FDA library)	not active	Stadelmann et al., 2014
atropine sulfate monohydra (FDA library)	not active	Stadelmann et al., 2014
axitinib (FDA library)	active	Stadelmann et al., 2014
azelastine hydrochloride (FDA library)	not active	Stadelmann et al., 2014
aztreonam (azactam; FDA library)	not active	Stadelmann et al., 2014
benazepril hydrochloride (FDA library)	not active	Stadelmann et al., 2014
bendamustine hydrochloride (FDA library)	not active	Stadelmann et al., 2014
benserazide hydrochloride (FDA library)	not active	Stadelmann et al., 2014
betamethasone dipropionate (FDA library)	not active	Stadelmann et al., 2014
betamethasone valerate (FDA library)	not active	Stadelmann et al., 2014
betapar(Meprednisone)(FDA library)	not active	Stadelmann et al., 2014
bethanechol chloride (FDA library)	not active	Stadelmann et al., 2014
biapenem (FDA library)	not active	Stadelmann et al., 2014
bibR 953 (FDA library)	not active	Stadelmann et al., 2014
bibR-1048 (FDA library)	not active	Stadelmann et al., 2014
bicalutamide(casodex; FDA library)	not active	Stadelmann et al., 2014
bimatoprost (FDA library)	not active	Stadelmann et al., 2014
bisoprolol fumarate (FDA library)	not active	Stadelmann et al., 2014
bleomycin sulfate (FDA library)	not active	Stadelmann et al., 2014
bortezomib (FDA library)	active	Stadelmann et al., 2014
budesonide (FDA library)	not active	Stadelmann et al., 2014
bumetanide (FDA library)	not active	Stadelmann et al., 2014
buparvaquone	active	Rufener et al., 2018b
bupivacaine hydrochloride (FDA library)	not active	Stadelmann et al., 2014
busulfan (FDA library)	not active	Stadelmann et al., 2014
camptothecin (FDA library)	not active	Stadelmann et al., 2014
candesartan cilexetil (FDA library)	active	Stadelmann et al., 2014
capecitabine (Xeloda; FDA library)	not active	Stadelmann et al., 2014
carbamazepine (FDA library)	not active	Stadelmann et al., 2014
carbidopa (FDA library)	not active	Stadelmann et al., 2014
carboplatin (FDA library)	not active	Stadelmann et al., 2014
caspofungin	not active	Reuter et al., 2006
cefdinir (Omnicef; FDA library)	not active	Stadelmann et al., 2014
cefditoren pivoxil (FDA library)	not active	Stadelmann et al., 2014
cefprozil hydrate (FDA library)	not active	Stadelmann et al., 2014
celecoxib (FDA library)	active	Stadelmann et al., 2014
cerubidine (FDA library)	not active	Stadelmann et al., 2014
cetirizine di hcl (FDA library)	not active	Stadelmann et al., 2014
chenodeoxycholic acid (FDA library)	not active	Stadelmann et al., 2014
chloramphenicol (FDA library)	not active	Stadelmann et al., 2014
chlorothiazide (FDA library)	not active	Stadelmann et al., 2014
chloroxine (FDA library)	not active	Stadelmann et al., 2014
chlorpromazine hcl (FDA library)	not active	Stadelmann et al., 2014
chlorprothixene (FDA library)	not active	Stadelmann et al., 2014
cilnidipine (FDA library)	not active	Stadelmann et al., 2014
cilostazol (FDA library)	not active	Stadelmann et al., 2014
cimetidine (FDA library)	not active	Stadelmann et al., 2014
cinacalcet hydrochloride (FDA library)	active	Stadelmann et al., 2014
cisplatin (FDA library)	not active	Stadelmann et al., 2014
cladribine (FDA library)	not active	Stadelmann et al., 2014
clarithromycin	active	Mathis et al., 2005
clarithromycin (FDA library)	not active	Stadelmann et al., 2014
clemastine fumarate (FDA library)	not active	Stadelmann et al., 2014
clindamycin hydrochloride (FDA library)	not active	Stadelmann et al., 2014
clofarabine (FDA library)	not active	Stadelmann et al., 2014
clofibrate (FDA library)	not active	Stadelmann et al., 2014
clomifene citrate (FDA library)	not active	Stadelmann et al., 2014
clomipramine hydrochloride (FDA library)	active	Stadelmann et al., 2014
clonidine hydrochloride (FDA library)	not active	Stadelmann et al., 2014
clopidogrel bisulfate (FDA library)	not active	Stadelmann et al., 2014
clorsulon (FDA library)	not active	Stadelmann et al., 2014
clotrimazole (canesten; FDA library)	not active	Stadelmann et al., 2014
cloxacillin sodium (FDA library)	not active	Stadelmann et al., 2014
clozapine (FDA library)	not active	Stadelmann et al., 2014
cortisone acetate (FDA library)	not active	Stadelmann et al., 2014
crystal violet (FDA library)	active	Stadelmann et al., 2014
cytarabine (FDA library)	not active	Stadelmann et al., 2014
dacarbazine (dTic-dome; FDA library)	not active	Stadelmann et al., 2014
daidzein (FDA library)	not active	Stadelmann et al., 2014
dapoxetine hydrochloride (FDA library)	not active	Stadelmann et al., 2014
daptomycin (FDA library)	not active	Stadelmann et al., 2014
dasatinib (FDA library)	not active	Stadelmann et al., 2014
decitabine (FDA library)	not active	Stadelmann et al., 2014
deflazacort (FDA library)	not active	Stadelmann et al., 2014
desonide (FDA library)	not active	Stadelmann et al., 2014
dexamethasone (FDA library)	not active	Stadelmann et al., 2014
dexrazoxane hydrochloride (FDA library)	not active	Stadelmann et al., 2014
dextrose (FDA library)	not active	Stadelmann et al., 2014
diclofenac sodium (FDA library)	not active	Stadelmann et al., 2014
didanosine (FDA library)	not active	Stadelmann et al., 2014
dihydroartemisinin	active	Spicher et al., 2008b
diphenhydramine hcl (FDA library)	not active	Stadelmann et al., 2014
dipyridamole (FDA library)	not active	Stadelmann et al., 2014
disulfiram (FDA library)	not active	Stadelmann et al., 2014
divalproex sodium (FDA library)	not active	Stadelmann et al., 2014
docetaxel	active	Huang et al., 2018
docetaxel (FDA library)	not active	Stadelmann et al., 2014
domperidone (FDA library)	not active	Stadelmann et al., 2014
donepezil hydrochloride (FDA library)	not active	Stadelmann et al., 2014
dopamine hydrochloride (FDA library)	not active	Stadelmann et al., 2014
doripenem hydrate (FDA library)	not active	Stadelmann et al., 2014
dorzolamide hcL (FDA library)	not active	Stadelmann et al., 2014
doxazosin mesylate (FDA library)	not active	Stadelmann et al., 2014
doxorubicin	not active	Huang et al., 2018
drospirenone (FDA library)	not active	Stadelmann et al., 2014
dutasteride (Avodart; FDA library)	not active	Stadelmann et al., 2014
dyphylline(dilor)(FDA library)	not active	Stadelmann et al., 2014
econazole nitrate (FDA library)	active	Stadelmann et al., 2014
eloxatin (FDA library)	not active	Stadelmann et al., 2014
eltrombopag (FDA library)	not active	Stadelmann et al., 2014
elvitegravir (FDA library)	not active	Stadelmann et al., 2014
emtricitabine (FDA library)	not active	Stadelmann et al., 2014
enalapril maleate (FDA library)	not active	Stadelmann et al., 2014
enalaprilat dihydrate (FDA library)	not active	Stadelmann et al., 2014
entecavir hydrate (FDA library)	not active	Stadelmann et al., 2014
epinephrine bitartrate (FDA library)	not active	Stadelmann et al., 2014
epirubicin hydrochloride (FDA library)	not active	Stadelmann et al., 2014
eplerenone (FDA library)	not active	Stadelmann et al., 2014
erdosteine (FDA library)	not active	Stadelmann et al., 2014
erlotinib hcl (FDA library)	not active	Stadelmann et al., 2014
erythromycin (FDA library)	not active	Stadelmann et al., 2014
esomeprazole sodium (FDA library)	not active	Stadelmann et al., 2014
estradiol (FDA library)	not active	Stadelmann et al., 2014
estrone (FDA library)	not active	Stadelmann et al., 2014
ethinyl estradiol (FDA library)	not active	Stadelmann et al., 2014
ethionamide (FDA library)	not active	Stadelmann et al., 2014
etodolac (Lodine; FDA library)	not active	Stadelmann et al., 2014
etomidate (FDA library)	not active	Stadelmann et al., 2014
etoposide (VP-16; FDA library)	not active	Stadelmann et al., 2014
everolimus	not active	Joekel et al., 2018
evista (FDA library)	not active	Stadelmann et al., 2014
exemestane (FDA library)	not active	Stadelmann et al., 2014
ezetimibe (FDA library)	not active	Stadelmann et al., 2014
febuxostat (FDA library)	not active	Stadelmann et al., 2014
felodipine (FDA library)	not active	Stadelmann et al., 2014
fenbendazole (FDA library)	not active	Stadelmann et al., 2014
fenofibrate (FDA library)	not active	Stadelmann et al., 2014
fenoprofen calcium (FDA library)	not active	Stadelmann et al., 2014
fesoterodine fumarate (FDA library)	not active	Stadelmann et al., 2014
finasteride (FDA library)	not active	Stadelmann et al., 2014
fleroxacin (FDA library)	not active	Stadelmann et al., 2014
floxuridine (FDA library)	not active	Stadelmann et al., 2014
fluconazole (FDA library)	not active	Stadelmann et al., 2014
flucytosine (FDA library)	not active	Stadelmann et al., 2014
fludarabine Phosphate (FDA library)	not active	Stadelmann et al., 2014
fludarabine(fludara)(FDA library)	not active	Stadelmann et al., 2014
flumazenil (FDA library)	not active	Stadelmann et al., 2014
fluocinonide (FDA library)	not active	Stadelmann et al., 2014
fluoxetine hydrochloride (FDA library)	not active	Stadelmann et al., 2014
flurbiprofen (Ansaid; FDA library)	not active	Stadelmann et al., 2014
fluvastatin Sodium (FDA library)	not active	Stadelmann et al., 2014
fudosteine (FDA library)	not active	Stadelmann et al., 2014
fulvestrant (FDA library)	not active	Stadelmann et al., 2014
furosemide (Lasix; FDA library)	not active	Stadelmann et al., 2014
gabapentin (FDA library)	not active	Stadelmann et al., 2014
gabapentin hydrochloride (FDA library)	not active	Stadelmann et al., 2014
gadodiamide (FDA library)	not active	Stadelmann et al., 2014
gallamine triethiodide (FDA library)	not active	Stadelmann et al., 2014
gatifloxacin (FDA library)	not active	Stadelmann et al., 2014
gefitinib (iressa; FDA library)	not active	Stadelmann et al., 2014
gemcitabine hydrochloride (FDA library)	not active	Stadelmann et al., 2014
gemfibrozil (FDA library)	not active	Stadelmann et al., 2014
genistein	active	Naguleswaran et al., 2006
gestodene (FDA library)	not active	Stadelmann et al., 2014
glimepiride (FDA library)	not active	Stadelmann et al., 2014
glipizide (FDA library)	not active	Stadelmann et al., 2014
glyburide (FDA library)	not active	Stadelmann et al., 2014
granisetron hydrochloride (FDA library)	not active	Stadelmann et al., 2014
grape Seed extract (FDA library)	not active	Stadelmann et al., 2014
guaifenesin (FDA library)	not active	Stadelmann et al., 2014
haloperidol (FDA library)	not active	Stadelmann et al., 2014
hydralazine hydrochloride (FDA library)	not active	Stadelmann et al., 2014
hydrochlorothiazide (FDA library)	not active	Stadelmann et al., 2014
hydrocortisone (cortisol; FDA library)	not active	Stadelmann et al., 2014
hydroxyurea (FDA library)	not active	Stadelmann et al., 2014
ibuprofen (FDA library)	not active	Stadelmann et al., 2014
ibuprofen Lysine (FDA library)	not active	Stadelmann et al., 2014
idarubicin hcl (FDA library)	not active	Stadelmann et al., 2014
ifosfamide (FDA library)	not active	Stadelmann et al., 2014
iloperidone (fanapt; FDA library)	not active	Stadelmann et al., 2014
Imatinib	active	Hemer and Brehm 2012
imatinib (FDA library)	not active	Stadelmann et al., 2014
imatinib Mesylate (FDA library)	not active	Stadelmann et al., 2014
imiquimod (FDA library)	not active	Stadelmann et al., 2014
indapamide (FDA library)	not active	Stadelmann et al., 2014
indomethacin (FDA library)	not active	Stadelmann et al., 2014
ipratropium bromide (FDA library)	not active	Stadelmann et al., 2014
irbesartan (Avapro; FDA library)	not active	Stadelmann et al., 2014
irinotecan (FDA library)	not active	Stadelmann et al., 2014
irinotecan hcl Trihydrate (FDA library)	not active	Stadelmann et al., 2014
isoniazid (FDA library)	not active	Stadelmann et al., 2014
isoprenaline hydrochloride (FDA library)	not active	Stadelmann et al., 2014
isotretinoin (FDA library)	not active	Stadelmann et al., 2014
itraconazole	active	Reuter et al., 2006
itraconazole (FDA library)	not active	Stadelmann et al., 2014
ivermectin	not active	Reuter et al., 2006
ivermectin (FDA library)	not active	Stadelmann et al., 2014
ketoconazole (FDA library)	not active	Stadelmann et al., 2014
ketoprofen (FDA library)	not active	Stadelmann et al., 2014
ketorolac Tromethamine (FDA library)	not active	Stadelmann et al., 2014
kinase inhibitor ML3403	active	Gelmedin et al., 2008
kinase inhibitor SB202190	active	Gelmedin et al., 2008
L-adrenaline (FDA library)	not active	Stadelmann et al., 2014
lamivudine (FDA library)	not active	Stadelmann et al., 2014
lansoprazole (FDA library)	not active	Stadelmann et al., 2014
lapatinib ditosylate (FDA library)	not active	Stadelmann et al., 2014
leflunomide (FDA library)	not active	Stadelmann et al., 2014
lenalidomide (FDA library)	not active	Stadelmann et al., 2014
letrozole (FDA library)	not active	Stadelmann et al., 2014
leucovorin calcium (FDA library)	not active	Stadelmann et al., 2014
levamisole hydrochloride (FDA library)	not active	Stadelmann et al., 2014
levodopa (FDA library)	not active	Stadelmann et al., 2014
levofloxacin (FDA library)	not active	Stadelmann et al., 2014
levonorgestrel (FDA library)	not active	Stadelmann et al., 2014
L-glutamine (FDA library)	not active	Stadelmann et al., 2014
lidocaine (Alphacaine; FDA library)	not active	Stadelmann et al., 2014
lincomycin hydrochloride (FDA library)	not active	Stadelmann et al., 2014
linezolid (FDA library)	not active	Stadelmann et al., 2014
lomefloxacin hydrochloride (FDA library)	not active	Stadelmann et al., 2014
lomustine (FDA library)	not active	Stadelmann et al., 2014
loperamide hydrochloride (FDA library)	not active	Stadelmann et al., 2014
lopinavir (FDA library)	not active	Stadelmann et al., 2014
loratadine (FDA library)	not active	Stadelmann et al., 2014
loteprednol etabonate (FDA library)	not active	Stadelmann et al., 2014
manidipine (FDA library)	not active	Stadelmann et al., 2014
manidipine dihydrochloride (FDA library)	not active	Stadelmann et al., 2014
maprotiline hydrochloride (FDA library)	not active	Stadelmann et al., 2014
maraviroc (aelzentry; FDA library)	not active	Stadelmann et al., 2014
masitinib (Ab1010; FDA library)	not active	Stadelmann et al., 2014
mefloquine	active	Küster et al., 2011 Stadelmann et al., 2011
megestrol Acetate (FDA library)	not active	Stadelmann et al., 2014
mercaptopurine (FDA library)	not active	Stadelmann et al., 2014
mesalamine (FDA library)	not active	Stadelmann et al., 2014
mesna (FDA library)	not active	Stadelmann et al., 2014
mestranol (FDA library)	not active	Stadelmann et al., 2014
metformin hydrochloride (FDA library)	not active	Stadelmann et al., 2014
methacycline hydrochloride (FDA library)	not active	Stadelmann et al., 2014
methazolastone (FDA library)	not active	Stadelmann et al., 2014
methiazole	active	Reuter et al., 2006
methimazole (FDA library)	not active	Stadelmann et al., 2014
methocarbamol (FDA library)	not active	Stadelmann et al., 2014
methotrexate	not active	Hübner et al., 2010
methoxsalen (FDA library)	not active	Stadelmann et al., 2014
methylprednisolone (FDA library)	not active	Stadelmann et al., 2014
metolazone (Zaroxolyn; FDA library)	not active	Stadelmann et al., 2014
mianserin hydrochloride (FDA library)	not active	Stadelmann et al., 2014
miconazole (FDA library)	not active	Stadelmann et al., 2014
miconazole nitrate (FDA library)	not active	Stadelmann et al., 2014
milrinone (FDA library)	not active	Stadelmann et al., 2014
miltefosine	not active	Reuter et al., 2006
minoxidil (FDA library)	not active	Stadelmann et al., 2014
mitoxantrone (FDA library)	not active	Stadelmann et al., 2014
MMV665807	active	Stadelmann et al., 2016
monobenzone (FDA library)	not active	Stadelmann et al., 2014
moroxydine hydrochloride (FDA library)	not active	Stadelmann et al., 2014
moxifloxacin (FDA library)	not active	Stadelmann et al., 2014
mycophenolate mofetil (FDA library)	not active	Stadelmann et al., 2014
mycophenolic acid (FDA library)	not active	Stadelmann et al., 2014
naftopidil (FDA library)	not active	Stadelmann et al., 2014
naphazoline hydrochloride (FDA library)	not active	Stadelmann et al., 2014
natamycin (pimaricin; FDA library)	not active	Stadelmann et al., 2014
nateglinide (FDA library)	not active	Stadelmann et al., 2014
nebivolol hcl (FDA library)	not active	Stadelmann et al., 2014
nefiracetam (FDA library)	not active	Stadelmann et al., 2014
nelarabine (FDA library)	not active	Stadelmann et al., 2014
neomycin sulfate (FDA library)	not active	Stadelmann et al., 2014
neostigmine bromide (FDA library)	not active	Stadelmann et al., 2014
nepafenac (FDA library)	not active	Stadelmann et al., 2014
nevirapine (FDA library)	not active	Stadelmann et al., 2014
niacin (FDA library)	not active	Stadelmann et al., 2014
nicorandil (FDA library)	not active	Stadelmann et al., 2014
nicotinamide (FDA library)	not active	Stadelmann et al., 2014
nilotinib (FDA library)	not active	Stadelmann et al., 2014 Joekel et al., 2018
nimodipine (FDA library)	not active	Stadelmann et al., 2014
nisoldipine (FDA library)	not active	Stadelmann et al., 2014
nitazoxanide (FDA library)	active	Stettler et al., 2003 Stadelmann et al., 2014
nitrofurazone (FDA library)	not active	Stadelmann et al., 2014
nizatidine (FDA library)	not active	Stadelmann et al., 2014
norfloxacin (norxacin; FDA library)	not active	Stadelmann et al., 2014
novobiocin sodium (FDA library)	not active	Stadelmann et al., 2014
nystatin (FDA library)	not active	Stadelmann et al., 2014
oai-420 (FDA library)	not active	Stadelmann et al., 2014
ofloxacin (FDA library)	not active	Stadelmann et al., 2014
olanzapine (FDA library)	not active	Stadelmann et al., 2014
olopatadine hydrochloride (FDA library)	not active	Stadelmann et al., 2014
omeprazole (FDA library)	not active	Stadelmann et al., 2014
orlistat (FDA library)	not active	Stadelmann et al., 2014
oxybutynin (FDA library)	not active	Stadelmann et al., 2014
oxymetazoline hcl (FDA library)	not active	Stadelmann et al., 2014
oxytetracycline (FDA library)	not active	Stadelmann et al., 2014
ozagrel (FDA library)	not active	Stadelmann et al., 2014
paclitaxel (taxol; FDA library)	not active	Stadelmann et al., 2014
paliperidone (FDA library)	not active	Stadelmann et al., 2014
pancuronium bromide (FDA library)	not active	Stadelmann et al., 2014
pazopanib hydrochloride (FDA library)	not active	Stadelmann et al., 2014
PD184352 (MEK 1/2 inhibitor)	active	Gelmedin et al., 2010
pemetrexed disodium (FDA library)	not active	Stadelmann et al., 2014
perindopril erbumine (FDA library)	not active	Stadelmann et al., 2014
phenylbutazone (FDA library)	not active	Stadelmann et al., 2014
phenytoin (FDA library)	not active	Stadelmann et al., 2014
phenytoin sodium (FDA library)	not active	Stadelmann et al., 2014
pimobendan (Vetmedin; FDA library)	not active	Stadelmann et al., 2014
piroxicam (FDA library)	not active	Stadelmann et al., 2014
pitavastatin calcium (FDA library)	not active	Stadelmann et al., 2014
polo-like kinase inhibitor BI 2536	active	Schubert et al., 2014
posaconazole (FDA library)	not active	Stadelmann et al., 2014
potassium iodide (FDA library)	not active	Stadelmann et al., 2014
pramipexole dihydrochlorid (FDA library)	not active	Stadelmann et al., 2014
prasugrel (effient; FDA library)	not active	Stadelmann et al., 2014
prednisolone (FDA library)	not active	Stadelmann et al., 2014
prednisolone acetate (FDA library)	not active	Stadelmann et al., 2014
prednisone (FDA library)	not active	Stadelmann et al., 2014
prilocaine (FDA library)	not active	Stadelmann et al., 2014
primidone (FDA library)	not active	Stadelmann et al., 2014
progesterone (FDA library)	not active	Stadelmann et al., 2014
pyrazinamide (FDA library)	not active	Stadelmann et al., 2014
pyridostigmine bromide (FDA library)	not active	Stadelmann et al., 2014
pyrimethamine (FDA library)	not active	Stadelmann et al., 2014
quetiapine fumarate (FDA library)	not active	Stadelmann et al., 2014
quinazoline	active	Matsumoto et al., 2008
quinine hydrochloride dihy (FDA library)	not active	Stadelmann et al., 2014
racecadotril (FDA library)	not active	Stadelmann et al., 2014
raltegravir (mk-0518; FDA library)	not active	Stadelmann et al., 2014
ramelteon (tAk-375; FDA library)	not active	Stadelmann et al., 2014
ramipril (FDA library)	not active	Stadelmann et al., 2014
ranitidine hydrochloride (FDA library)	not active	Stadelmann et al., 2014
ranolazine (FDA library)	not active	Stadelmann et al., 2014
ranolazine dihydrochloride (FDA library)	not active	Stadelmann et al., 2014
rapamycin (airolimus; FDA library)	not active	Stadelmann et al., 2014
repaglinide (FDA library)	not active	Stadelmann et al., 2014
reserpine (FDA library)	not active	Stadelmann et al., 2014
resveratrol (FDA library)	not active	Stadelmann et al., 2014
ribavirin (FDA library)	not active	Stadelmann et al., 2014
riboflavin (FDA library)	not active	Stadelmann et al., 2014
rifabutin (FDA library)	not active	Stadelmann et al., 2014
rifampicin	not active	Reuter et al., 2006
rifapentine (FDA library)	not active	Stadelmann et al., 2014
rifaximin (FDA library)	not active	Stadelmann et al., 2014
riluzole (rilutek; FDA library)	not active	Stadelmann et al., 2014
risedronate sodium (FDA library)	not active	Stadelmann et al., 2014
risperidone (risperdal; FDA library)	not active	Stadelmann et al., 2014
ritodrine hydrochloride (FDA library)	not active	Stadelmann et al., 2014
ritonavir (FDA library)	not active	Stadelmann et al., 2014
rizatriptan benzoate (FDA library)	not active	Stadelmann et al., 2014
rocuronium bromide (FDA library)	not active	Stadelmann et al., 2014
rosiglitazone (FDA library)	not active	Stadelmann et al., 2014
rosiglitazone maleate (FDA library)	not active	Stadelmann et al., 2014
rufinamide (FDA library)	not active	Stadelmann et al., 2014
S-(+)-rolipram (FDA library)	not active	Stadelmann et al., 2014
salbutamol sulfate (FDA library)	not active	Stadelmann et al., 2014
scopolamine hydrobromide (FDA library)	not active	Stadelmann et al., 2014
selegiline hydrochloride (FDA library)	not active	Stadelmann et al., 2014
sildenafil citrate (FDA library)	not active	Stadelmann et al., 2014
simvastatin (FDA library)	not active	Stadelmann et al., 2014
sodium butyrate (FDA library)	not active	Stadelmann et al., 2014
sodium orthovanadate (FDA library)	not active	Stadelmann et al., 2014
sorafenib	active	Gelmedin et al., 2010
sorafenib tosylate (FDA library)	active	Stadelmann et al., 2014
sotalol hydrochloride (FDA library)	not active	Stadelmann et al., 2014
spectinomycin hcl (FDA library)	not active	Stadelmann et al., 2014
stavudine (FDA library)	not active	Stadelmann et al., 2014
streptozotocin (FDA library)	not active	Stadelmann et al., 2014
sulfadiazine (FDA library)	not active	Stadelmann et al., 2014
sulfameter (bayrena; FDA library)	not active	Stadelmann et al., 2014
sulfamethoxazole (FDA library)	not active	Stadelmann et al., 2014
sulfanilamide (FDA library)	not active	Stadelmann et al., 2014
sulfisoxazole (FDA library)	not active	Stadelmann et al., 2014
sulindac (FDA library)	not active	Stadelmann et al., 2014
sumatriptan succinate (FDA library)	not active	Stadelmann et al., 2014
sunitinib malate (FDA library)	not active	Stadelmann et al., 2014
tadalafil (cialis; FDA library)	not active	Stadelmann et al., 2014
tamoxifen citrate (FDA library)	active	Stadelmann et al., 2014
tamsulosin hydrochloride (FDA library)	not active	Stadelmann et al., 2014
taurine (FDA library)	not active	Stadelmann et al., 2014
tazarotene (Avage; FDA library)	not active	Stadelmann et al., 2014
telbivudine (FDA library)	not active	Stadelmann et al., 2014
telmisartan (FDA library)	not active	Stadelmann et al., 2014
temsirolimus (FDA library)	not active	Stadelmann et al., 2014
teniposide (FDA library)	not active	Stadelmann et al., 2014
tenofovir (FDA library)	not active	Stadelmann et al., 2014
terbinafine (FDA library)	not active	Stadelmann et al., 2014
terbinafine hydrochloride (FDA library)	not active	Stadelmann et al., 2014
testosterone cypionate (FDA library)	not active	Stadelmann et al., 2014
testosterone propionate (FDA library)	not active	Stadelmann et al., 2014
tetracaine hydrochloride (FDA library)	not active	Stadelmann et al., 2014
thalidomide (FDA library)	not active	Stadelmann et al., 2014
thioguanine (FDA library)	not active	Stadelmann et al., 2014
thymol	active	Albani und Elissondo 2014
tiotropium bromide (FDA library)	not active	Stadelmann et al., 2014
tiotropium bromide hydrate (FDA library)	not active	Stadelmann et al., 2014
tioxolone (FDA library)	not active	Stadelmann et al., 2014
tolterodine tartrate (FDA library)	not active	Stadelmann et al., 2014
topiramate (FDA library)	not active	Stadelmann et al., 2014
topotecan hydrochloride (FDA library)	not active	Stadelmann et al., 2014
toremifene citrate (FDA library)	not active	Stadelmann et al., 2014
torsemide (FDA library)	not active	Stadelmann et al., 2014
tranilast (ab 252218; FDA library)	not active	Stadelmann et al., 2014
trazodone hydrochloride (FDA library)	not active	Stadelmann et al., 2014
tretinoin (FDA library)	not active	Stadelmann et al., 2014
triamcinolone (FDA library)	not active	Stadelmann et al., 2014
triamcinolone acetonide (FDA library)	not active	Stadelmann et al., 2014
trifluridine (FDA library)	not active	Stadelmann et al., 2014
trilostane (FDA library)	not active	Stadelmann et al., 2014
trimethoprim-sulfamthoxazol	not active	Reuter et al., 2006
tropisetron hydrochloride (FDA library)	not active	Stadelmann et al., 2014
trospium chloride (FDA library)	not active	Stadelmann et al., 2014
ursodiol (FDA library)	not active	Stadelmann et al., 2014
valsartan (FDA library)	not active	Stadelmann et al., 2014
vandetanib (FDA library)	not active	Stadelmann et al., 2014
vardenafil (FDA library)	not active	Stadelmann et al., 2014
venlafaxine hydrochloride (FDA library)	not active	Stadelmann et al., 2014
vicriviroc malate (FDA library)	not active	Stadelmann et al., 2014
vidarabine (FDA library)	not active	Stadelmann et al., 2014
vincristine aulfate (FDA library)	not active	Stadelmann et al., 2014
vinorelbine (navelbine; FDA library)	not active	Stadelmann et al., 2014 Huang et al., 2018
vitamin b12 (FDA library)	not active	Stadelmann et al., 2014
voriconazole (FDA library)	not active	Stadelmann et al., 2014
vorinostat (FDA library)	not active	Stadelmann et al., 2014 Huang et al., 2018
zalcitabine (FDA library)	not active	Stadelmann et al., 2014
zileuton (FDA library)	not active	Stadelmann et al., 2014
ziprasidone hydrochloride (FDA library)	not active	Stadelmann et al., 2014
zoledronic Acid (FDA library)	not active	Stadelmann et al., 2014
zolmitriptan (FDA library)	not active	Stadelmann et al., 2014
zonisamide (FDA library)	not active	Stadelmann et al., 2014
